# Supplementary material for: Tumor microenvironment predicts local tumor extensiveness in PD-L1 positive nasopharyngeal cancer
Source: PLoS One. 2020 Mar 19;15(3):e0230449. doi: 10.1371/journal.pone.0230449 (PMC7082005; doi:10.1371/journal.pone.0230449)
Supplement: S1 Dataset — (XLSX) [file pone.0230449.s001.xlsx]

## Sheet: TME-NPC
															Percentage					Absolute Count
Enrollment Code	Gender	AGE	IHC Score	GTVp (cm3)	GTVn (cm3)	GTV all	T	N	M	Stage	Hb	Platelet	Erythrocyte	Leukocyte	Basophil	Eosinophil	Neutrophil	Lymphocyte	Monocyte	Basophil	Eosinophil	Neutrophil	Lymphocyte	Monocyte	Tumor Infiltrating Immune Scores (1 - mild; 2 - moderate; 3 - heavy)
3	1	59	3	71.9	23.3	95.2	3	2	0	III	14.5	543000	5130000	14200	0.4	2.6	71.7	15.1	10.2	56.8	369.2	10181.4	2144.2	1448.4	2
4	2	58	3	109.6	87.5	197.1	3	3	1	IVB	10.8	469000	3570000	6550	0.6	2.7	78.6	11.8	6.3	39.3	176.85	5148.3	772.9	412.65	1
5	2	51	3	175.8	13.6	189.4	4	3	0	IVA	12.1	743000	4250000	13890	0.4	2.2	81.2	10.9	5.3	55.56	305.58	11278.7	1514.01	736.17	1
8	1	47	3	59.3	29.2	88.5	3	2	0	III	14	385000	5040000	16120	0.6	1.1	76.7	14.5	7.1	96.72	177.32	12364	2337.4	1144.52	3
10	1	35	2	45.1	192.3	237.4	2	3	1	IVB	15	276000	5120000	7020	0.7	4.3	58	29.9	7.1	49.14	301.86	4071.6	2098.98	498.42	2
11	1	29	2	345.7	81.6	427.3	4	2	0	IVA	16.8	330000	6320000	7060	0.6	5.5	65.7	20	8.2	42.36	388.3	4638.42	1412	578.92	2
15	2	50	1	89.2	180.9	270.1	3	3	1	IVB	11.3	518000	4090000	10180	0.7	1.8	72	18.5	7	71.26	183.24	7329.6	1883.3	712.6	3
17	1	57	3	46.2	13.2	59.4	4	1	0	IVA	14	300000	4690000	6980	0.4	2.9	69.9	21.2	5.6	27.92	202.42	4879.02	1479.76	390.88	3
19	1	68	2	46.1	22.1	68.2	4	2	1	IVB	10	196000	3610000	5720	0	2.1	65.1	27.6	5.2	0	120.12	3723.72	1578.72	297.44	3
23	1	53	3	136.1	85.2	221.3	3	3	0	IVA	11.7	608000	4240000	11660	0.6	1	70.7	22	5.7	69.96	116.6	8243.62	2565.2	664.62	2
25	1	66	2	104.5	104.9	209.4	4	3	1	IVB	15.2	505000	5070000	10270	0.5	0.7	78	10.9	9.9	51.35	71.89	8010.6	1119.43	1016.73	1
29	1	57	3	79.3			4	2	0	IVA	13.5	488000	4690000	9240	0.8	2.6	71.8	18.2	6.6	73.92	240.24	6634.32	1681.68	609.84	2
30	1	64	2	46	26	72	4	2	0	IVA	10.5	277000	3470000	5390	0.2	0.6	66.7	28	4.5	10.78	32.34	3595.13	1509.2	242.55	3
32	1	57	3	65.1	8.1	73.2	4	2	0	IVA	14.4	292000	4870000	7370	0.5	2	56.1	32.7	8.7	36.85	147.4	4134.57	2409.99	641.19	3
33	2	50	2	40	51.6	91.6	2	3	0	IVA	13	262000	4450000	6330	0.5	3	75.8	15.3	5.4	31.65	189.9	4798.14	968.49	341.82	2
34	1	46	2	220.3	22.6	242.9	4	2	1	IVB	11.5	423000	4040000	12000	0.2	1.1	77.5	17	4.2	24	132	9300	2040	504	1
35	2	49	3	79.2	10	89.2	4	2	0	IVA	10.6	317000	3570000	9450	0.6	9.8	68	15.6	6	56.7	926.1	6426	1474.2	567	3
36	1	53	3	83.4	10.9	94.3	3	2	0	III	14.1	411000	4600000	7330	0.4	1.5	67.3	22.2	8.6	29.32	109.95	4933.09	1627.26	630.38	2
37	1	45	3	1.7	500.8	502.5	0	3	0	IVA	13.2	328000	4640000	6960	0.6	2.6	66	17.7	13.1	41.76	180.96	4593.6	1231.92	911.76	3
42	1	50	2	105.1	6.7	111.8	4	2	0	IVA	14.5	436000	4730000	9770	0.7	2.1	65.7	22.5	9	68.39	205.17	6418.89	2198.25	879.3	2
43	1	44	3	98.4	43.7	142.1	4	2	0	IVA	15.3	272000	5020000	10630	0.4	0.8	63.5	27.9	7.4	42.52	85.04	6750.05	2965.77	786.62	2
44	1	64	3	207.5	10.2	217.7	4	2	1	IVB	12.9	356000	4410000	8670											2
46	1	55	3	299.4	55.2	354.6	4	3	1	IVB	10	543000	5190000	5640	0.7	3.5	61.8	24.8	9.2	39.48	197.4	3485.52	1398.72	518.88	1
49	1	46	1	75.9	541.6	617.5	2	3	1	IVA	14.5	328000	5160000	9410	0.4	1.7	60.4	30.8	6.7	37.64	159.97	5683.64	2898.28	630.47	2
50	2	35	3	63.4	42.2	105.6	3	2	0	III	12.6	330000	5060000	11800	0.3	0.7	80	13.6	5.4	35.4	82.6	9440	1604.8	637.2	3
